# Supplementary material for: Reproduction of parasitic mites Varroa destructor in original and new honeybee hosts
Source: Ecol Evol. 2018 Jan 22;8(4):2135–45. doi: 10.1002/ece3.3802 (PMC5817142; doi:10.1002/ece3.3802)
Supplement: Supplementary file 3 [file ECE3-8-2135-s003.xlsx]

## Sheet: Feuil1
Table S2 results of GLM models of the proportion of normal vs abnormal brood development as a function of species. Results are shown for infested and uninfested brood. P values in bold are non significant. For the model showing overdispersion, the analysis was repeated using a quasibinomial distribution.
	Estimate	Std. Error	t value	p value
proportion of normal vs abnormal development of infested brood	-1.8561	0.2391	-7.763	1.2e-09
	Estimate	Std. Error	z value	p value
proportion of normal vs abnormal development of uninfested brood	-1.1338	0.6068	-1.869	0.0617
