# Supplementary material for: Reproduction of parasitic mites Varroa destructor in original and new honeybee hosts
Source: Ecol Evol. 2018 Jan 22;8(4):2135–45. doi: 10.1002/ece3.3802 (PMC5817142; doi:10.1002/ece3.3802)
Supplement: Supplementary file 4 [file ECE3-8-2135-s004.xlsx]

## Sheet: Feuil1
Table S3 results of GLM model of the proportion of fertile mites and of mites with reproductive success as a function of species. Results are shown for three experimental conditions. When overdispersion was detected, the quasibinomial error distribution was used. P values in bold are non significant after Bonferroni correction (p'=0.025) .
	estimate	std. error	z value	t value	p value
normally developed brood in absence of workers
proportion fertile mites	0.523	0.383	1.367		0.172
proportion mites with reproductive success	0.1735	0.351		0.494	0.624
normally and abnormally developed brood in absence of workers
proportion fertile mites	-0.8439	0.3031		-2.784	0.00802
proportion mites with reproductive success	-1.2198	0.2553		-4.778	2.18e-05
brood remaining until one day before adult emergence in presence of workers
proportion fertile mites	18.8031	9514.24	0.002		0.998
proportion mites with reproductive success	0.04879	1.196	0.041		0.967
