# Supplementary material for: Reproduction of parasitic mites Varroa destructor in original and new honeybee hosts
Source: Ecol Evol. 2018 Jan 22;8(4):2135–45. doi: 10.1002/ece3.3802 (PMC5817142; doi:10.1002/ece3.3802)
Supplement: Supplementary file 5 [file ECE3-8-2135-s005.xlsx]

## Sheet: Feuil1
Table S4 results of GLMM model of several reproductive parameters of mites as a function of species. Results are shown for three experimental conditions. P values in bold are non significant after Bonferroni correction (p'=0.0024). Dispersion values in italic indicate underdispersion of the model. For these parameters, results of a model with negative binomial distribution are given.
	estimate	std. error	z value	p value	dispersion
normally developed brood in absence of workers
fecundity	0.05304	0.08703	0.609	0.542	1.03632
number of mated daughters	-0.1882	0.1895	-0.993	0.320662	0.89223
number of adult females	-0.2732	0.1829	-1.494	0.13519	0.875428
number of adult males	-0.12759	0.15111	-0.844	0.398	0.67628
number of deutonymphs	0.0159144	0.15739	0.101	0.919	0.932361
number of protonymphs	0.30454	0.12589	2.419	0.0156	0.995322
number of eggs	0.04801	0.53542	0.09	0.929	0.718189
normally and abnormally developed brood in absence of workers
fecundity	-0.20172	0.1055	0.0559	0.0559	1.3132
number of mated daughters	-0.9314	0.1935	-4.813	1.49e-06	0.896797
number of adult females	-0.9667	0.1852	-5.219	1.79e-07	0.899532
number of adult males	-0.5562	0.1468	-3.789	0.000151	0.802036
number of deutonymphs	-0.6005	0.15028	-3.996	6.45e-05	1.04008
number of protonymphs	0.24043	0.11278	2.132	0.033	1.09757
number of eggs	0.6281	0.3258	1.928	0.0539	0.819105
brood remaining until one day before adult emergence in presence of workers
fecundity	0.05304	0.08703	0.609	0.542	1.03632
number of mated daughters	-0.35914	0.59209	-0.607	0.544	0.874839
number of adult females	-0.35914	0.59209	-0.607	0.544	0.874839
number of adult males	0.2048	0.545	0.39	0.696	0.557425
number of deutonymphs	0.3001	0.4282	0.701	0.483	0.876264
number of protonymphs	0.8623	0.4824	1.788	0.0738	0.847414
number of eggs	2.197	1.09	2.016	0.043	0.616688
