# Supplementary material for: Reproduction of parasitic mites Varroa destructor in original and new honeybee hosts
Source: Ecol Evol. 2018 Jan 22;8(4):2135–45. doi: 10.1002/ece3.3802 (PMC5817142; doi:10.1002/ece3.3802)
Supplement: Supplementary file 6 [file ECE3-8-2135-s006.xlsx]

## Sheet: Feuil1
Table S5 results of GLMM model of missing foundress mites as a function of species and presence of workers.
	Estimate	Std. Error	z value	p value
(Intercept)	-2.1972	1.0541	-2.084	0.0371
species	-0.9912	1.1711	-0.846	0.3973
worker presence	3.8067	1.5202	2.504	0.0123
species:worker presence	-4.6072	1.8947	-2.432	0.015
